# Supplementary material for: Mesoporous Silica-Bioglass Composite Pellets as Bone Drug Delivery System with Mineralization Potential
Source: Int J Mol Sci. 2021 Apr 29;22(9):4708. doi: 10.3390/ijms22094708 (PMC8124432; doi:10.3390/ijms22094708)
Supplement: Supplementary file 1 [file ijms-22-04708-s001.zip]

Archive with 1 entries (1 files):
- ijms-1186322-supplementary.pdf
